# Supplementary material for: Systematic, comprehensive, evidence-based approach to identify neuroprotective interventions for motor neuron disease: using systematic reviews to inform expert consensus
Source: BMJ Open. 2023 Feb 1;13(2):e064169. doi: 10.1136/bmjopen-2022-064169 (PMC9896226; doi:10.1136/bmjopen-2022-064169)
Supplement: Supplementary data [file bmjopen-2022-064169supp001.xlsx]

## Sheet: includedPublications
Surname

## Sheet: longlistPublications
PublicationID
